# Supplementary material for: The feasibility of combining greening schoolyards and nutrition education in primary schools: A qualitative study
Source: PLoS One. 2024 Nov 15;19(11):e0313773. doi: 10.1371/journal.pone.0313773 (PMC11567566; doi:10.1371/journal.pone.0313773)
Supplement: S2 File — (XLSX) [file pone.0313773.s002.xlsx]

## Sheet: Blad1
Code	Code description (comment)	Code Group 1	Code Group 2	Code Group 3	Code Group 4	Code Group 5	Code Group 6	Code Group 7	Code Group 8	Code Group 9	Code Group 10	Code Group 11	Code Group 12	Code Group 13
*Introduction														INDEPENDENT CODES
acceptability	Everything related to the perception among stakeholders of the acceptability, appropriateness, and adequacy of the implementation of a specific intervention.	ACCEPTABILITY
acceptability: pleasantness_pos	Describes the pleasantness of the implementation of greening and/or food education in a positive manner.	ACCEPTABILITY
acceptability: pleasantness_neg	Describes the pleasantness of the implementation of greening and/or food education in a negative manner.	ACCEPTABILITY
acceptability: appropriateness_pos	Describes the appropriateness of the implementation of greening and/or food education in a positive manner.	ACCEPTABILITY
acceptability: appropriateness_neg	Describes the appropriateness of the implementation of greening and/or food education in a negative manner.	ACCEPTABILITY
acceptability: adequacy_pos	Describes the adequacy (sufficient, satisfactory) of the implementation of greening and/or food education in a positive manner.	ACCEPTABILITY
acceptability: adequacy_neg	Describes the adequacy (sufficient, satisfactory) of the implementation of greening and/or food education in a negative manner.	ACCEPTABILITY
acceptability: satisfaction_pos	Participant is satisfied with the implementation of greening and/or food education.	ACCEPTABILITY
acceptability: satisfaction_neg	Participant is not satisfied with the implementation of greening and/or food education.	ACCEPTABILITY
adoption	Everything related to the realization of the application of the intervention in practice.		ADOPTION
adoption: support_pos	Describes support for the realization of the application in practice in a positive manner.		ADOPTION
adoption: support_neg	Describes support for the realization of the application in practice in a negative manner.		ADOPTION
adoption: involved in decision	Describes the involvement of the participant in the realization of the application in practice.		ADOPTION
adoption: not involved in decision	Describes the lack of involvement of the participant in the realization of the application in practice.		ADOPTION
appropriateness	Everything related to the perceived suitability, relevance, or compatibility of an intervention in a specific setting or for a specific problem.			APPROPRIATENESS
appropriateness: suitability_pos	Describes the suitability of greening and/or food education in this setting and for this problem in a positive manner.			APPROPRIATENESS
appropriateness: suitability_neg	Describes the suitability of greening and/or food education in this setting and for this problem in a negative manner.			APPROPRIATENESS
appropriateness: relevance_pos	Describes the relevance of greening and/or food education in this setting and for this problem in a positive manner.			APPROPRIATENESS
appropriateness: relevance_neg	Describes the relevance of greening and/or food education in this setting and for this problem in a negative manner.			APPROPRIATENESS
appropriateness: compatibility_pos	Describes the compatibility of greening and/or food education in this setting and for this problem in a positive manner.			APPROPRIATENESS
appropriateness: compatibility_neg	Describes the compatibility of greening and/or food education in this setting and for this problem in a negative manner.			APPROPRIATENESS
feasibility	Everything related to the extent to which a new intervention can be successfully used or implemented in a particular setting.				FEASIBILITY
feasibility: succes factors/tips	Success factors mentioned by the participant to engage in greening and/or food education.				FEASIBILITY
feasibility: use_pos	Factors related to the successful use/implementation of greening and/or food education.				FEASIBILITY
feasibility: use_neg	Factors related to the unsuccessful use/implementation of greening and/or food education.				FEASIBILITY
sustainability	Everything related to the extent to which the implementation of greening and/or food education is integrated and continued within the regular activities of schools.					SUSTAINABILITY
sustainability: integration_pos	Describes factors related to the successful integration of greening and/or food education into the regular activities of the school.					SUSTAINABILITY
sustainability: integration_neg	Describes factors related to the unsuccessful integration of greening and/or food education into the regular activities of the school.					SUSTAINABILITY
sustainability: continuation_pos	Describes factors related to the successful continuation of greening and/or food education in the regular activities of the school.					SUSTAINABILITY
sustainability: continuation_neg	Describes factors related to the unsuccessful continuation of greening and/or food education in the regular activities of the school.					SUSTAINABILITY
affective attitude	Everything related to how stakeholders perceive the intervention and their feelings towards greening and/or food education.						AFFECTIVE ATTITUDE
affective attitude: pos	Describes factors related to how stakeholders think positively about the intervention and have a positive feeling towards greening and/or food education.						AFFECTIVE ATTITUDE
affective attitude: neg	Describes factors related to how stakeholders think negatively about the intervention and have a negative feeling towards greening and/or food education.						AFFECTIVE ATTITUDE
burden	Everything related to the perceived amount of effort required to participate in or carry out the intervention.							BURDEN
burden: barrieres/failure factors	Describes the barriers mentioned by the participant that they experienced while engaging in greening and/or food education.							BURDEN
burden: pos	Describes a low perceived amount of effort required to participate in or carry out the intervention.							BURDEN
burden: neg	Describes a high perceived amount of effort required to participate in or carry out the intervention.							BURDEN
ethicality	Everything related to the extent to which the intervention aligns with the personal norms and values of the stakeholders.								ETHICALITY
ethicality: pos	Describes factors related to how well the intervention aligns with the personal norms and values of the stakeholders.								ETHICALITY
ethicality: neg	Describes factors related to how poorly the intervention aligns with the personal norms and values of the stakeholders.								ETHICALITY
intervention coherence	Everything related to the extent to which stakeholders understand the intervention and how it works.									INTERVENTION COHERENCE
intervention coherence: pos	Describes factors that show the stakeholders understand the intervention and how it works well.									INTERVENTION COHERENCE
intervention coherence: neg	Describes factors that show the stakeholders do not understand the intervention and how it works well.									INTERVENTION COHERENCE
opportunity costs	Everything related to the extent to which benefits, gains, or values must be sacrificed to participate in or carry out the intervention.										OPPORTUNITY COSTS
opportunity costs: pos	Describes factors that show the benefits, gains, or values of the school do not need to be sacrificed to participate in or carry out the intervention.										OPPORTUNITY COSTS
opportunity costs: neg	Describes factors that show the benefits, gains, or values of the school must be sacrificed to participate in or carry out the intervention.										OPPORTUNITY COSTS
perceived effectiveness	Everything related to the extent to which the intervention is expected to achieve its goal.											PERCEIVED EFFECTIVENESS
perceived effectiveness: goal_pos	Greening and/or food education is expected to achieve its goal, i.e., to contribute to the themes of healthy and sustainable food & nature and the environment.											PERCEIVED EFFECTIVENESS
perceived effectiveness: goal_neg	Greening and/or food education is not expected to achieve its goal, i.e., it is not expected to contribute to the themes of healthy and sustainable food & nature and the environment.											PERCEIVED EFFECTIVENESS
perceived effectiveness: effect_pos	Greening and/or food education has a positive effect on the children.											PERCEIVED EFFECTIVENESS
perceived effectiveness: effect_neg	Greening and/or food education has a negative effect on the children.											PERCEIVED EFFECTIVENESS
self-afficacy	Everything related to the confidence of stakeholders in their ability to perform the behaviors required to participate in or carry out the intervention.												SELF-AFFICACY
self-afficacy: pos	The participant has confidence that they can perform the behaviors required to participate in or carry out the intervention.												SELF-AFFICACY
self-afficacy: neg	The participant lacks confidence that they can perform the behaviors required to participate in or carry out the intervention.												SELF-AFFICACY
